# Supplementary material for: Longitudinal analysis of hippocampal subfield atrophy and network centrality associated with cognitive decline in Alzheimer's disease progression
Source: Med Phys. 2026 Mar 3;53(3):e70379. doi: 10.1002/mp.70379 (PMC12957716; doi:10.1002/mp.70379)
Supplement: Supplementary file 1 — Supporting Information [file MP-53-0-s003.xlsx]

## Sheet: Sheet1
Baseline age, mean (SD), y	76.4 (6.45)
Follow-up interval, mean (SD), y	2.1 (0.24)
Sex
Female, n (%)	41 (51.85)
Male, n (%)	13 (48.15)
Education (y)
≤9, n (%)	0 (0.00)
10–12, n (%)	6 (22.22)
13–16, n (%)	15 (55.56)
>16, n (%)	6 (22.22)
APOE є4 carrier status
(+/+), n (%)	4 (14.81)
(+/-), n (%)	12 (44.45)
(-/-), n (%)	11 (40.74)
ΔMMSE, mean (SD), %	-14.0 (14.1)
