# Supplementary material for: Longitudinal analysis of hippocampal subfield atrophy and network centrality associated with cognitive decline in Alzheimer's disease progression
Source: Med Phys. 2026 Mar 3;53(3):e70379. doi: 10.1002/mp.70379 (PMC12957716; doi:10.1002/mp.70379)
Supplement: Supplementary file 2 — Supporting Information [file MP-53-0-s004.xlsx]

## Sheet: Sheet1
Hippocampal Subfield	Baseline mean ± SD (mm3)	Follow-up mean ± SD (mm3)	P-value
CA1 body L	102 ± 20.1	97.4 ± 20.3	< 0.001***
CA1 body R	109 ± 21.8	104 ± 21.0	< 0.001***
CA1 head L	405 ± 78.0	381 ± 81.0	< 0.001***
CA1 head R	419 ± 86.6	399 ± 86.6	< 0.001***
CA3 body L	76.5 ± 16.4	70.9 ± 15.4	< 0.001***
CA3 body R	83.6 ± 16.9	77.5 ± 16.3	< 0.001***
CA3 head L	103 ± 21.7	97.7 ± 22.4	< 0.001***
CA3 head R	113 ± 22.4	108 ± 22.1	< 0.001***
CA4 body L	97.2 ± 17.1	90.6 ± 15.9	< 0.001***
CA4 body R	101 ± 17.5	94.5 ± 17.0	< 0.001***
CA4 head L	106 ± 19.6	101 ± 20.3	< 0.001***
CA4 head R	114 ± 20.3	109 ± 20.6	< 0.001***
Fimbria L	45.1 ± 21.5	39.9 ± 21.6	< 0.001***
Fimbria R	40.4 ± 19.4	36.3 ± 18.9	< 0.001***
Dentate gyrus body L	106 ± 18.9	98.4 ± 17.8	< 0.001***
Dentate gyrus body R	110 ± 19.5	103 ± 18.9	< 0.001***
Dentate gyrus head L	121 ± 23.2	114 ± 23.8	< 0.001***
Dentate gyrus head R	130 ± 24.7	125 ± 24.7	< 0.001***
HATA_L	44.1 ± 9.65	41.7 ± 10.0	< 0.001***
HATA_R	45.8 ± 10.8	43.7 ± 11.2	< 0.001***
Hippocampal tail L	436 ± 81.1	410 ± 80.2	< 0.001***
Hippocampal tail R	457 ± 88.2	433 ± 89.7	< 0.001***
Hippocampus fissure L	164 ± 32.0	156 ± 33.2	< 0.001***
Hippocampus fissure R	173 ± 35.2	164 ± 36.4	< 0.001***
Molecular layer body L	173 ± 30.4	161 ± 30.4	< 0.001***
Molecular layer body R	176 ± 32.4	165 ± 31.5	< 0.001***
Molecular layer head L	252 ± 49.0	235 ± 50.1	< 0.001***
Molecular layer head R	259 ± 51.3	244 ± 50.8	< 0.001***
Parasubiculum L	54.9 ± 15.7	52.5 ± 16.4	< 0.001***
Parasubiculum R	51.0 ± 13.3	49.2 ± 13.7	< 0.001***
Presubiculum body L	126 ± 27.4	118 ± 26.7	< 0.001***
Presubiculum body R	116 ± 25.5	109 ± 24.6	< 0.001***
Presubiculum head L	104 ± 22.2	95.8 ± 22.0	< 0.001***
Presubiculum head R	99.2 ± 21.2	91.8 ± 20.1	< 0.001***
Subiculum body L	187 ± 35.4	175 ± 35.8	< 0.001***
Subiculum body R	184 ± 37.1	172 ± 36.6	< 0.001***
Subiculum head L	145 ± 31.9	133 ± 31.7	< 0.001***
Subiculum head R	140 ± 32.6	130 ± 31.4	< 0.001***
Whole hippocampal body L	914 ± 156	851 ± 156	< 0.001***
Whole hippocampal body R	920 ± 162	860 ± 160	< 0.001***
Whole hippocampal head L	1,335 ± 245	1,252 ± 253	< 0.001***
Whole hippocampal head R	1,370 ± 258	1,299 ± 258	< 0.001***
Whole hippocampus L	2,685 ± 450	2,512 ± 461	< 0.001***
Whole hippocampus R	2,747 ± 475	2,592 ± 476	< 0.001***
