# Supplementary material for: Longitudinal analysis of hippocampal subfield atrophy and network centrality associated with cognitive decline in Alzheimer's disease progression
Source: Med Phys. 2026 Mar 3;53(3):e70379. doi: 10.1002/mp.70379 (PMC12957716; doi:10.1002/mp.70379)
Supplement: Supplementary file 3 — Supporting Information [file MP-53-0-s002.xlsx]

## Sheet: Sheet1
Hippocampal subfield	Statistical results
	Pearson's r	P-value
CA1 body L	0.247	< 0.001***
CA1 body R	-0.045	0.479
CA1 head L	0.244	< 0.00
CA1 head R	0.01	0.874
CA3 body L	0.261	< 0.001***
CA3 body R	0.134	0.034*
CA3 head L	0.154	0.015*
CA3 head R	0.001	0.988
CA4 body L	0.207	< 0.001***
CA4 body R	0.12	0.057
CA4 head L	0.159	0.012*
CA4 head R	0.054	0.398
Dentate gyrus body L	0.196	0.002**
Dentate gyrus body R	0.092	0.144
Dentate gyrus head L	0.159	0.011*
Dentate gyrus head R	0.045	0.481
HATA L	0.193	0.002**
HATA R	0.025	0.699
Hippocampal tail L	0.146	0.021*
Hippocampal tail R	0.08	0.206
Fimbria L	-0.023	0.713
Fimbria R	0.06	0.345
Hippocampal fissure L	0.188	0.003**
Hippocampal fissure R	0.097	0.125
Molecular layer body L	0.259	< 0.001***
Molecular layer body R	0.104	0.099
Molecular layer head L	0.227	< 0.001***
Molecular layer head R	0.038	0.547
Parasubiculum L	0.074	0.244
Parasubiculum R	-0.007	0.914
Presubiculum body L	0.063	0.319
Presubiculum body R	0.12	0.057
Presubiculum head L	0.168	0.008**
Presubiculum head R	0.046	0.47
Subiculum body L	0.267	< 0.001***
Subiculum body R	0.136	0.032*
Subiculum head L	0.23	< 0.001***
Subiculum head R	0.04	0.528
Whole hippocampal body L	0.25	< 0.001***
Whole hippocampal body R	0.114	0.07
Whole hippocampal head L	0.236	< 0.001***
Whole hippocampal head R	0.036	0.567
Whole hippocampus L	0.259	< 0.001***
Whole hippocampus R	0.079	0.212
