# Supplementary material for: Longitudinal analysis of hippocampal subfield atrophy and network centrality associated with cognitive decline in Alzheimer's disease progression
Source: Med Phys. 2026 Mar 3;53(3):e70379. doi: 10.1002/mp.70379 (PMC12957716; doi:10.1002/mp.70379)
Supplement: Supplementary file 4 — Supporting Information [file MP-53-0-s001.xlsx]

## Sheet: Sheet1
Hippocampal subfield		CA1 body L	CA1 body R	CA1 head L	CA1 head R	CA3 body L	CA3 body R	CA3 head L	CA3 head R	CA4 body L	CA4 body R	CA4 head L	CA4 head R	Dentate gyrus body L	Dentate gyrus body R	Dentate gyrus head L	Dentate gyrus head R	HATA L	HATA R	Hippocampal tail L	Hippocampal tail R	Fimbria L	Fimbria R	Hippocampal fissure L	Hippocampal fissure R	Molecular layer body L	Molecular layer body R	Molecular layer head L	Molecular layer head R	Parasubiculum L	Parasubiculum R	Presubiculum body L	Presubiculum body R	Presubiculum head L	Presubiculum head R	Subiculum body L	Subiculum body R	Subiculum head L	Subiculum head R
CA1 body L	Pearson's r
	P-value
CA1 body R	Pearson's r	0.142
	P-value	0.024
CA1 head L	Pearson's r	0.528	0.128
	P-value	< 0.001	0.043
CA1 head R	Pearson's r	0.11	0.81	0.19
	P-value	0.083	< 0.001	0.002
CA3 body L	Pearson's r	0.526	0.021	0.492	0.077
	P-value	< 0.001	0.745	< 0.001	0.226
CA3 body R	Pearson's r	0.222	0.437	0.266	0.346	0.33
	P-value	< 0.001	< 0.001	< 0.001	< 0.001	< 0.001
CA3 head L	Pearson's r	0.397	0.114	0.699	0.172	0.408	0.229
	P-value	< 0.001	0.072	< 0.001	0.006	< 0.001	< 0.001
CA3 head R	Pearson's r	0.109	0.541	0.221	0.664	0.106	0.464	0.284
	P-value	0.085	< 0.001	< 0.001	< 0.001	0.093	< 0.001	< 0.001
CA4 body L	Pearson's r	0.635	0.112	0.48	0.12	0.73	0.3	0.441	0.134
	P-value	< 0.001	0.076	< 0.001	0.057	< 0.001	< 0.001	< 0.001	0.034
CA4 body R	Pearson's r	0.253	0.361	0.317	0.267	0.301	0.809	0.29	0.449	0.341
	P-value	< 0.001	< 0.001	< 0.001	< 0.001	< 0.001	< 0.001	< 0.001	< 0.001	< 0.001
CA4 head L	Pearson's r	0.436	0.132	0.736	0.201	0.391	0.223	0.873	0.279	0.493	0.294
	P-value	< 0.001	0.036	< 0.001	0.001	< 0.001	< 0.001	< 0.001	< 0.001	< 0.001	< 0.001
CA4 head R	Pearson's r	0.166	0.55	0.286	0.699	0.13	0.429	0.319	0.887	0.186	0.446	0.385
	P-value	0.008	< 0.001	< 0.001	< 0.001	0.04	< 0.001	< 0.001	< 0.001	0.003	< 0.001	< 0.001
Dentate gyrus body L	Pearson's r	0.661	0.138	0.476	0.13	0.675	0.301	0.439	0.142	0.972	0.333	0.482	0.183
	P-value	< 0.001	0.028	< 0.001	0.039	< 0.001	< 0.001	< 0.001	0.025	< 0.001	< 0.001	< 0.001	0.004
Dentate gyrus body R	Pearson's r	0.231	0.438	0.318	0.347	0.269	0.804	0.28	0.508	0.295	0.959	0.286	0.498	0.295
	P-value	< 0.001	< 0.001	< 0.001	< 0.001	< 0.001	< 0.001	< 0.001	< 0.001	< 0.001	< 0.001	< 0.001	< 0.001	< 0.001
Dentate gyrus head L	Pearson's r	0.436	0.191	0.773	0.24	0.409	0.262	0.875	0.301	0.501	0.334	0.957	0.386	0.498	0.333
	P-value	< 0.001	0.002	< 0.001	< 0.001	< 0.001	< 0.001	< 0.001	< 0.001	< 0.001	< 0.001	< 0.001	< 0.001	< 0.001	< 0.001
Dentate gyrus head R	Pearson's r	0.168	0.612	0.266	0.751	0.129	0.453	0.303	0.896	0.184	0.477	0.347	0.963	0.186	0.541	0.377
	P-value	0.008	< 0.001	< 0.001	< 0.001	0.041	< 0.001	< 0.001	< 0.001	0.003	< 0.001	< 0.001	< 0.001	0.003	< 0.001	< 0.001
HATA L	Pearson's r	0.35	0.216	0.538	0.212	0.337	0.163	0.4	0.245	0.405	0.211	0.413	0.258	0.407	0.224	0.487	0.288
	P-value	< 0.001	< 0.001	< 0.001	< 0.001	< 0.001	0.01	< 0.001	< 0.001	< 0.001	< 0.001	< 0.001	< 0.001	< 0.001	< 0.001	< 0.001	< 0.001
HATA R	Pearson's r	0.058	0.486	0.125	0.641	0.024	0.303	0.17	0.695	-0.005	0.275	0.123	0.612	0.004	0.364	0.173	0.681	0.254
	P-value	0.363	< 0.001	0.047	< 0.001	0.7	< 0.001	0.007	< 0.001	0.935	< 0.001	0.051	< 0.001	0.947	< 0.001	0.006	< 0.001	< 0.001
Hippocampal tail L	Pearson's r	0.454	0.124	0.389	0.144	0.396	0.165	0.23	0.095	0.536	0.184	0.311	0.165	0.547	0.182	0.332	0.159	0.288	0.076
	P-value	< 0.001	0.051	< 0.001	0.022	< 0.001	0.009	< 0.001	0.134	< 0.001	0.003	< 0.001	0.009	< 0.001	0.004	< 0.001	0.011	< 0.001	0.231
Hippocampal tail R	Pearson's r	0.172	0.273	0.276	0.348	0.154	0.435	0.185	0.369	0.163	0.404	0.229	0.377	0.157	0.442	0.256	0.381	0.161	0.358	0.41
	P-value	0.006	< 0.001	< 0.001	< 0.001	0.014	< 0.001	0.003	< 0.001	0.01	< 0.001	< 0.001	< 0.001	0.013	< 0.001	< 0.001	< 0.001	0.011	< 0.001	< 0.001
Fimbria L	Pearson's r	-0.04	-0.047	0.006	-0.037	-0.151	-0.034	0.048	0.038	-0.033	-0.027	0.03	-0.001	0.023	-0.022	0.051	-0.004	-0.022	0.009	-0.195	-0.222
	P-value	0.529	0.454	0.928	0.561	0.016	0.597	0.446	0.552	0.598	0.673	0.638	0.988	0.714	0.728	0.422	0.952	0.729	0.889	0.002	< 0.001
Fimbria R	Pearson's r	0.06	0.095	0.091	0.144	0.044	0.116	-0.002	0.221	0.059	0.138	-0.014	0.173	0.06	0.206	0.042	0.223	0.128	0.144	-0.035	-0.074	0.231
	P-value	0.347	0.133	0.151	0.023	0.487	0.066	0.976	< 0.001	0.352	0.029	0.829	0.006	0.342	0.001	0.512	< 0.001	0.043	0.022	0.581	0.24	< 0.001
Hippocampal fissure L	Pearson's r	0.152	-0.019	0.192	0.021	0.304	0.167	0.136	0.045	0.378	0.159	0.238	0.088	0.36	0.117	0.182	0.059	0.103	-0.126	0.198	0.122	-0.044	-0.038
	P-value	0.016	0.765	0.002	0.744	< 0.001	0.008	0.031	0.483	< 0.001	0.012	< 0.001	0.164	< 0.001	0.063	0.004	0.355	0.105	0.047	0.002	0.054	0.485	0.551
Hippocampal fissure R	Pearson's r	0.077	0.302	0.123	0.466	0.08	0.248	0.135	0.203	0.113	0.181	0.157	0.298	0.114	0.169	0.168	0.284	0.069	0.131	0.161	0.227	-0.094	-0.06	0.374
	P-value	0.223	< 0.001	0.053	< 0.001	0.208	< 0.001	0.032	0.001	0.075	0.004	0.013	< 0.001	0.072	0.007	0.008	< 0.001	0.273	0.038	0.011	< 0.001	0.136	0.341	< 0.001
Molecular layer body L	Pearson's r	0.775	0.113	0.602	0.153	0.714	0.264	0.492	0.17	0.823	0.285	0.524	0.201	0.826	0.246	0.532	0.199	0.434	0.117	0.639	0.216	-0.006	0.064	0.29	0.128
	P-value	< 0.001	0.074	< 0.001	0.015	< 0.001	< 0.001	< 0.001	0.007	< 0.001	< 0.001	< 0.001	0.001	< 0.001	< 0.001	< 0.001	0.002	< 0.001	0.065	< 0.001	< 0.001	0.925	0.312	< 0.001	0.043
Molecular layer body R	Pearson's r	0.227	0.724	0.292	0.641	0.224	0.759	0.237	0.674	0.27	0.721	0.251	0.644	0.278	0.778	0.303	0.698	0.264	0.554	0.251	0.53	-0.017	0.23	0.082	0.237	0.309
	P-value	< 0.001	< 0.001	< 0.001	< 0.001	< 0.001	< 0.001	< 0.001	< 0.001	< 0.001	< 0.001	< 0.001	< 0.001	< 0.001	< 0.001	< 0.001	< 0.001	< 0.001	< 0.001	< 0.001	< 0.001	0.795	< 0.001	0.193	< 0.001	< 0.001
Molecular layer head L	Pearson's r	0.525	0.161	0.929	0.227	0.518	0.258	0.784	0.235	0.519	0.327	0.81	0.315	0.521	0.32	0.842	0.298	0.472	0.151	0.378	0.244	0.047	0.098	0.165	0.138	0.626	0.296
	P-value	< 0.001	0.011	< 0.001	< 0.001	< 0.001	< 0.001	< 0.001	< 0.001	< 0.001	< 0.001	< 0.001	< 0.001	< 0.001	< 0.001	< 0.001	< 0.001	< 0.001	0.017	< 0.001	< 0.001	0.459	0.12	0.009	0.029	< 0.001	< 0.001
Molecular layer head R	Pearson's r	0.15	0.784	0.231	0.959	0.118	0.417	0.231	0.753	0.161	0.375	0.262	0.81	0.168	0.449	0.3	0.857	0.227	0.666	0.139	0.369	-0.018	0.213	0.03	0.405	0.187	0.711	0.281
	P-value	0.018	< 0.001	< 0.001	< 0.001	0.061	< 0.001	< 0.001	< 0.001	0.011	< 0.001	< 0.001	< 0.001	0.008	< 0.001	< 0.001	< 0.001	< 0.001	< 0.001	0.027	< 0.001	0.777	< 0.001	0.639	< 0.001	0.003	< 0.001	< 0.001
Parasubiculum L	Pearson's r	0.199	0.132	0.341	0.143	0.121	-0.016	0.312	0.126	0.175	0.053	0.355	0.215	0.199	0.075	0.366	0.188	0.262	0.112	0.189	0.084	0.053	0.085	0.095	0.099	0.267	0.113	0.418	0.173
	P-value	0.002	0.036	< 0.001	0.024	0.055	0.799	< 0.001	0.047	0.006	0.404	< 0.001	< 0.001	0.002	0.234	< 0.001	0.003	< 0.001	0.076	0.003	0.184	0.402	0.179	0.134	0.119	< 0.001	0.074	< 0.001	0.006
Parasubiculum R	Pearson's r	0.004	0.301	0.036	0.38	-0.037	0.252	0.094	0.544	-0.091	0.207	0.059	0.485	-0.091	0.29	0.071	0.508	0.064	0.571	0.021	0.372	-0.004	0.158	-0.097	0.044	-0.003	0.438	0.049	0.443	0.178
	P-value	0.955	< 0.001	0.572	< 0.001	0.555	< 0.001	0.138	< 0.001	0.152	< 0.001	0.355	< 0.001	0.149	< 0.001	0.26	< 0.001	0.312	< 0.001	0.742	< 0.001	0.945	0.012	0.126	0.49	0.963	< 0.001	0.442	< 0.001	0.005
Presubiculum body L	Pearson's r	0.206	0.062	0.331	0.15	0.163	0.054	0.29	0.179	0.342	0.07	0.322	0.164	0.348	0.037	0.297	0.148	0.286	0.175	0.463	0.189	0.089	-0.021	0.203	0.171	0.577	0.214	0.324	0.144	0.279	0.069
	P-value	0.001	0.329	< 0.001	0.017	0.01	0.393	< 0.001	0.004	< 0.001	0.268	< 0.001	0.009	< 0.001	0.563	< 0.001	0.019	< 0.001	0.005	< 0.001	0.003	0.159	0.737	0.001	0.007	< 0.001	< 0.001	< 0.001	0.023	< 0.001	0.273
Presubiculum body R	Pearson's r	0.035	0.286	0.148	0.422	0.046	0.298	0.079	0.532	0.08	0.318	0.115	0.473	0.068	0.348	0.124	0.487	0.128	0.463	0.21	0.464	-0.005	0.138	0.078	0.213	0.181	0.656	0.133	0.466	0.107	0.386	0.348
	P-value	0.582	< 0.001	0.019	< 0.001	0.467	< 0.001	0.211	< 0.001	0.204	< 0.001	0.069	< 0.001	0.283	< 0.001	0.05	< 0.001	0.042	< 0.001	< 0.001	< 0.001	0.938	0.029	0.216	< 0.001	0.004	< 0.001	0.035	< 0.001	0.091	< 0.001	< 0.001
Presubiculum head L	Pearson's r	0.401	0.195	0.545	0.222	0.342	0.078	0.434	0.12	0.419	0.157	0.477	0.202	0.445	0.162	0.519	0.203	0.415	0.112	0.326	0.111	0.088	0.095	0.211	0.191	0.531	0.226	0.645	0.249	0.696	0.083	0.423	0.168
	P-value	< 0.001	0.002	< 0.001	< 0.001	< 0.001	0.215	< 0.001	0.057	< 0.001	0.013	< 0.001	0.001	< 0.001	0.01	< 0.001	0.001	< 0.001	0.077	< 0.001	0.08	0.162	0.134	< 0.001	0.002	< 0.001	< 0.001	< 0.001	< 0.001	< 0.001	0.192	< 0.001	0.008
Presubiculum head R	Pearson's r	0.006	0.354	0.056	0.438	0.033	0.451	0.075	0.54	0.003	0.344	0.065	0.532	-0.009	0.44	0.101	0.572	0.072	0.505	-0.022	0.358	-0.023	0.163	-0.033	0.167	-0.012	0.561	0.067	0.546	0.055	0.645	-0.024	0.453	0.098
	P-value	0.921	< 0.001	0.378	< 0.001	0.608	< 0.001	0.235	< 0.001	0.964	< 0.001	0.307	< 0.001	0.893	< 0.001	0.111	< 0.001	0.253	< 0.001	0.733	< 0.001	0.721	0.01	0.6	0.008	0.848	< 0.001	0.288	< 0.001	0.388	< 0.001	0.707	< 0.001	0.123
Subiculum body L	Pearson's r	0.653	0.128	0.468	0.165	0.509	0.214	0.349	0.114	0.632	0.19	0.417	0.173	0.649	0.154	0.405	0.155	0.338	0.067	0.525	0.166	0.03	0.062	0.321	0.198	0.8043	0.231	0.501	0.175	0.205	0.001	0.395	0.088	0.457	-0.043
	P-value	< 0.001	0.043	< 0.001	0.009	< 0.001	< 0.001	< 0.001	0.072	< 0.001	0.003	< 0.001	0.006	< 0.001	0.014	< 0.001	0.014	< 0.001	0.287	< 0.001	0.008	0.637	0.327	< 0.001	0.002	< 0.001	< 0.001	< 0.001	0.005	0.001	0.982	< 0.001	0.166	< 0.001	0.493
Subiculum body R	Pearson's r	0.183	0.452	0.337	0.377	0.193	0.575	0.229	0.518	0.196	0.561	0.268	0.519	0.194	0.61	0.293	0.526	0.218	0.372	0.157	0.475	0.002	0.181	0.122	0.152	0.267	0.78	0.326	0.481	0.156	0.407	0.161	0.492	0.237	0.504	0.308
	P-value	0.004	< 0.001	< 0.001	< 0.001	0.002	< 0.001	< 0.001	< 0.001	0.002	< 0.001	< 0.001	< 0.001	0.002	< 0.001	< 0.001	< 0.001	< 0.001	< 0.001	0.013	< 0.001	0.978	0.004	0.054	0.016	< 0.001	< 0.001	< 0.001	< 0.001	0.014	< 0.001	0.011	< 0.001	< 0.001	< 0.001	< 0.001
Subiculum head L	Pearson's r	0.455	0.147	0.695	0.211	0.479	0.179	0.427	0.129	0.463	0.218	0.478	0.189	0.468	0.198	0.508	0.17	0.407	0.102	0.41	0.179	0.061	0.118	0.284	0.186	0.619	0.233	0.767	0.228	0.389	0.029	0.365	0.125	0.71	0.039	0.588	0.296
	P-value	< 0.001	0.02	< 0.001	< 0.001	< 0.001	0.004	< 0.001	0.041	< 0.001	< 0.001	< 0.001	0.003	< 0.001	0.002	< 0.001	0.007	< 0.001	0.107	< 0.001	0.004	0.337	0.061	< 0.001	0.003	< 0.001	< 0.001	< 0.001	< 0.001	< 0.001	0.651	< 0.001	0.047	< 0.001	0.533	< 0.001	< 0.001
Subiculum head R	Pearson's r	0.071	0.724	0.15	0.889	0.09	0.354	0.172	0.638	0.121	0.281	0.183	0.684	0.125	0.359	0.218	0.734	0.182	0.602	0.095	0.332	-0.048	0.192	0.004	0.375	0.127	0.645	0.193	0.93	0.109	0.415	0.096	0.441	0.207	0.586	0.132	0.428	0.185
	P-value	0.263	< 0.001	0.017	< 0.001	0.155	< 0.001	0.006	< 0.001	0.055	< 0.001	0.004	< 0.001	0.047	< 0.001	< 0.001	< 0.001	0.004	< 0.001	0.134	< 0.001	0.451	0.002	0.952	< 0.001	0.045	< 0.001	0.002	< 0.001	0.085	< 0.001	0.128	< 0.001	< 0.001	< 0.001	0.037	< 0.001	0.003
